# Supplementary material for: The Caspase Homologues in Scallop Chlamys farreri and Their Expression Responses to Toxic Dinoflagellates Exposure
Source: Toxins (Basel). 2022 Jan 31;14(2):108. doi: 10.3390/toxins14020108 (PMC8878197; doi:10.3390/toxins14020108)
Supplement: Supplementary file 1 [file toxins-14-00108-s001.zip]

Archive with 2 entries (2 files):
- Supplementary_Tables.xlsx
- toxins-1573788 supplementary.pdf
